# Supplementary material for: Comparative Gravimetric Studies on Carbon Steel Corrosion in Selected Fruit Juices and Acidic Chloride Media (HCl) at Different pH
Source: Materials (Basel). 2021 Aug 23;14(16):4755. doi: 10.3390/ma14164755 (PMC8400660; doi:10.3390/ma14164755)
Supplement: Supplementary file 1 [file materials-14-04755-s001.zip]

Archive with 1 entries (1 files):
- materials-1314450-supplementary.pdf
